# Supplementary material for: Circadian Phase Modulates Embryonic Susceptibility to Bisphenol A-Induced ASD-Related Behavioral Alterations via nr1d1
Source: Toxics. 2026 May 31;14(6):485. doi: 10.3390/toxics14060485 (PMC13306773; doi:10.3390/toxics14060485)
Supplement: Supplementary file 1 [file toxics-14-00485-s001.zip]

Archive with 1 entries (1 files):
- toxics-4300311-supplementary.pdf
